# Supplementary material for: C. elegans enteric motor neurons fire synchronized action potentials underlying the defecation motor program
Source: Nat Commun. 2022 May 19;13:2783. doi: 10.1038/s41467-022-30452-y (PMC9120479; doi:10.1038/s41467-022-30452-y)
Supplement: Supplementary file 7 — Source Data [file 41467_2022_30452_MOESM7_ESM.zip]

Archive with 26 entries (26 files):
- Fig 1.zip
- __MACOSX/._Fig 1.zip
- Fig 2.zip
- __MACOSX/._Fig 2.zip
- Fig 3.zip
- __MACOSX/._Fig 3.zip
- Fig 4.zip
- __MACOSX/._Fig 4.zip
- Fig 5.zip
- __MACOSX/._Fig 5.zip
- Fig 6.zip
- __MACOSX/._Fig 6.zip
- Fig 7.zip
- __MACOSX/._Fig 7.zip
- Fig S1.zip
- __MACOSX/._Fig S1.zip
- Fig S2.zip
- __MACOSX/._Fig S2.zip
- Fig S3.zip
- __MACOSX/._Fig S3.zip
- Fig S4.zip
- __MACOSX/._Fig S4.zip
- Fig S5.zip
- __MACOSX/._Fig S5.zip
- Fig S6.zip
- __MACOSX/._Fig S6.zip
